# Supplementary material for: Increasing Fruit Weight by Editing a Cis-Regulatory Element in Tomato KLUH Promoter Using CRISPR/Cas9
Source: Front Plant Sci. 2022 Apr 11;13:879642. doi: 10.3389/fpls.2022.879642 (PMC9037380; doi:10.3389/fpls.2022.879642)
Supplement: Supplementary file 1 [file Data_Sheet_1.xlsx]

## Sheet: Supplementary Table 1
Supplementary Table 1 Mutation analysis in the T0 generation.
T0 line	Genotype	Allele type	Cas9
T0-1	Bi-allele	m3+1bp, m9-5bp	**
T0-9	Homozygote	m6-2bp	**
T0-10	Chimera	ND	**
T0-11	Homozygote	m19-10bp	**
T0-12	Heterozygote	wt, m3+1bp	**
T0-15	Bi-allele	m6-2bp, m3+1bp	**
T0-17	Heterozygote	wt, m6-2bp	**
ND, not determined
**, the presence of Cas9 confirmed by two primer pairs on Cas9 coding region

## Sheet: Supplementary Table 2
Supplementary Table 2 Genotypic analysis of CRISPR/Cas9-induced mutations in the progenies
T0 generation		F1 generation			F2 generation			F3 generation
Plant#	Plant #	Allele(s)	Cas9	Plant #	Allele(s)	Cas9	Plant #	Allele(s)	Cas9
T0-1	17S106-10	wt/m9-5bp	NN	18S18-4	m9-5bp/m9-5bp	NN
T0-9	17S119-11	m6-2bp/m21-60bp	NN	18S21-62	m21-60bp/m21-60bp	NN
T0-9	17S119-13	wt/m6-2bp	NN	18S22-88	m6-2bp/m6-2bp	NN
T0-9	17S119-9	m3+1bp/m14-9bp	**	18S60-1	wt/m14-9bp	NN	18S189-77	m14-9bp/m14-9bp	NN
T0-9	18S10-39	m6-2bp/m8-4bp	**	18S152-60	wt/m8-4bp	NN	18S263-71	m8-4bp/m8-4bp	NN
T0-9	18S10-3	m6-2bp/m2+4bp	**	18S158-12	wt/m2+4bp	NN	18S264-105	m2+4bp/m2+4bp	NN
T0-10	17S102-71	wt/m3+1bp	NN	17S189-9	m3+1bp/m3+1bp	NN
T0-10	18S14-15	wt/m20-46bp	**	18S150-17	wt/m20-46bp	NN	18S261-15	m20-46bp/m20-46bp	NN
T0-10	18S14-20	m3+1bp/m5-1bp	**	18S185-13	wt/m5-1bp	NN	18S378-4	m5-1bp/m5-1bp	NN
T0-10	18S14-33	wt/m3+1bp/m19-18bp	**	18S159-46	wt/m19-18bp	NN	18S266-137	m19-18bp/m19-18bp	NN
T0-10	18S14-43	wt/m7-3bp	**	18S151-32	wt/m7-3bp	NN	18S262-33	m7-3bp/m7-3bp	NN
T0-10	18S14-73	wt/m3+1bp/m5-1bp/m18-11bp	**	18S162-4	wt/m18-11bp	NN	18S284-1	m18-11bp/m18-11bp	NN
T0-10	18S14-78	wt/m12-8bp	**	18S161-109	wt/m12-8bp	NN	18S267-158	m12-8bp/m12-8bp	NN
T0-11	17S107-16	wt/m16-10bp	NN	18S19-33	m16-10bp/m16-10bp	NN
T0-12	18S16-14	wt/m17-10bp	**	18S179-20	wt/m17-10bp	NN	18S371-16	m17-10bp/m17-10bp	NN
T0-12	18S16-45	m3+1bp/m15-9bp	**	18S180-25	wt/m15-9bp	NN	18S372-15	m15-9bp/m15-9bp	NN
T0-12	18S16-53	m3+1bp/m4-1bp	**	18S181-46	wt/m4-1bp	NN	18S377-3	m4-1bp/m4-1bp	NN
T0-15	18S17-65	m3+1bp/m11-7bp	**	18S182-78	wt/m11-7bp	NN	18S373-11	m11-7bp/m11-7bp	NN
T0-15	18S17-77	wt/m13-8bp	**	18S183-123	wt/m13-8bp	NN	18S374-21	m13-8bp/m13-8bp	NN
T0-15	18S17-83	m6-2bp/m10-6bp	**	18S184-132	wt/m10-6bp	NN	18S375-28	m10-6bp/m10-6bp	NN
T0-15	18S17-77	wt/m13-8bp	**	18S183-106	wt/m1+98bp	**	18S376-39	m1+98bp/m1+98bp	NN
Red highlights indicate homozygous mutants

## Sheet: Supplementary Table 3
Supplementary Table 3 Summarization of average fruit weight of LA1589 and plants homozygous for mutant alleles in three experimental evaluations
Genotype	Dec 2018			May 2019			Sep 2019
	Mean ± SD	P value	PN	Mean ± SD	P value	PN	Mean ± SD	P value	PN
m2+4bp	1.14 ± 0.10	0.047	6	1.39 ± 0.08	0.0018	6	1.47 ± 0.07	3.209e-06	10
m3+1bp	1.12 ± 0.07	0.03874	6	1.28 ± 0.06	0.099	6	1.44 ± 0.10	0.001344	8
m5-1bp	1.12 ± 0.07	0.0437	6	1.27 ± 0.05	0.1436	5	1.28 ± 0.09	0.59805	9
m18-11bp	1.12 ± 0.09	0.09715	6
m13-8bp	1.11.± 0.07	0.10096	5				1.34 ± 0.06	0.01268	10
m14-9bp	1.11 ± 0.07	0.06954	6				1.32 ± 0.10	0.18601	10
m15-9bp	1.07 ± 0.03	0.19543	4
m8-4bp	1.07 ± 0.05	0.25177	6
m12-8bp	1.06 ± 0.11	0.54287	6
m6-2bp	1.06 ± 0.06	0.41198	6
m16-10bp	1.06 ± 0.13	0.63209	6
m19-18bp	1.04 ± 0.09	0.7859	6
m4-1bp	1.04 ± 0.15	0.88073	5
m9-5bp	1.04 ± 0.05	0.82774	6
m10-6bp	1.03 ± 0.05	0.98502	5
wt	1.03 ± 0.08		8	1.21 ± 0.07		6	1.26 ± 0.06		8
m20-46bp	1.01 ± 0.05	0.60979	6				1.36 ± 0.15	0.08046	10
m11-7bp	1.01 ± 0.05	0.57455	6
m7-3bp	0.99 ± 0.07	0.34727	6
m21-60bp	0.94 ± 0.05	0.02358	6				1.34 ± 0.03	0.00668	7
m1+98bp	0.93 ± 0.06	0.01755	6				1.26 ± 0.08	0.96865	9
m17-10bp	0.92 ± 0.11	0.21421	3
P value was determinated by Two-tailed Student's t test
PN, plant number

## Sheet: Supplementary Table 4
Supplementary Table 4 List of all gRNA and primer sequences used in this study
Primer ID	Sequence 5'-3'	Note	Purpose
16EP263	TGTGGTCTCAATTGGAGCAAGATCGGGAGAGCGGTTTTAGAGCTAGAAATAGCAAG	Red sequence indicates the gRNA	Golden gate cloning
16EP264	TGTGGTCTCAAGCGTAATGCCAACTTTGTAC	Reverse primer of 16EP263	Golden gate cloning
14EP426	CCGACGCTAACCTCGATAAG	Forward primer of Cas9 coding sequence	Cas9 genotyping
14EP427	CGAGCTGAGAGAGGTCGATT	Reverse primer of Cas9 coding sequence	Cas9 genotyping
14EP438	CGCACAATCCCACTATCCTT	Forward primer of Cas9 coding sequence	Cas9 genotyping
14EP439	CGCTCGTGCTTTTTATCCTC	Reverse primer of Cas9 coding sequence	Cas9 genotyping
17EP218	AAGACCAGGAGAGAGAGGA	Forward primer for PCR assay	Genotyping
EP2460	CAACCAAATGCGAATTATACAAA	Reverse primer for PCR assay	Genotyping
17EP204	ATCTTGATTGGGTCTCTCCCCGC	dCAPS-BsrBI forward primer	Genotyping
18EP130	TCTTGATTGGGTCTCTCCTGGC	dCAPS-HaeIII forward primer	Genotyping
18EP131	ATCTTGATTGGGTCTCTCCCCG	dCAPS-AciI forward primer	Genotyping
17EP156	CTGACGAGTGAGATTGGAAG	dCAPS reverse primer	Genotyping
17EP42	GTTATAGGAAGGAGAGTGG	Forward primer flanking the target site	Sequencing
17EP47	GCTTTAATTATCTCTACCGAC	Reverse primer flanking the target site	Sequencing
18EP588	GAAATGCTGCAGATGAAGAC	Forward primer	qRT-PCR
18EP589	TTCCAACTTCAGCGTCGATT	Reverse primer	qRT-PCR
18EP590	CCTCCGTTGTGATGTAACTGG	Forward primer of reference gene CAC	qRT-PCR
18EP591	ATTGGTGGAAAGTAACATCATCG	Reverse primer of reference gene CAC	qRT-PCR
